# Supplementary material for: Leptin as a key driver for organ fibrogenesis
Source: Sci Adv. 2025 Oct 22;11(43):eady7904. doi: 10.1126/sciadv.ady7904 (PMC12542948; doi:10.1126/sciadv.ady7904)
Supplement: Supplementary file 2 — Table S3 [file sciadv.ady7904_table_s3.zip]

Archive with 1 entries (1 files):
- ady7904_table_s3.xlsx
