# Supplementary material for: Leptin as a key driver for organ fibrogenesis
Source: Sci Adv. 2025 Oct 22;11(43):eady7904. doi: 10.1126/sciadv.ady7904 (PMC12542948; doi:10.1126/sciadv.ady7904)
Supplement: Supplementary file 2 — Table S3 [file sciadv.ady7904_table_s3.zip › ady7904_table_s3.xlsx]

## Sheet: Figure 2
Figure 2A
Lepr	Control	Mup-uPA
	1.188	2.494
	0.812	4.019
	0.773	2.064
	1.227	1.756
		2.598
		1.724
		2.571
Leprb	Control	Mup-uPA
	1.181	5.058
	0.819	4.737
	0.801	2.436
	1.199	5.073
		2.95
		2.931
		4.359
Figure 2B
Lepr	Vehicle	Folic acid	Leprb	Vehicle	Folic acid
	1.144	1.62		1.202	1.399
	0.824	1.143		1.052	1.822
	0.79	1.571		1.117	2.362
	1.242	1.295		0.629	2.091
		2.109			3.312
Figure 2C p-STAT3			Figure 2C SOCS3
Control	Mup-uPA+HFD		Control	Mup-uPA+HFD
0.735282	1.98311		1.41781	19.8526
0.796499	1.38244		0.971918	8.1937
1.46822	1.47199		0.610274	10.4283
Figure 2D p-STAT3				Figure 2D SOCS3
	Vehicle	Folic acid		Vehicle	Folic acid
	1.41034	13.4364		1.21102	2.79905
	1.38213	28.4466		0.735087	1.46374
	0.509005	30.0975		1.08848	2.01904
	0.69853	70.1624		0.965416	4.43813

## Sheet: Figure 3
Figure 3B
Vehicle	10	1	5	10	20
16.0695	30.7147	35.0708	28.349	22.5284	19.5618
16.6703	35.0332	45.5102	22.6035	24.9581	38.1876
15.0556	43.858	35.9345	37.3615	34.271	29.5506
15.1682	35.0332			25.39
	33.5687
Figure 3E
Tgfb	Vehicle	FA+IgG	FA+LepAb		Col1a1	Vehicle	FA+IgG	FA+LepAb		Col1a2	Vehicle	FA+IgG	FA+LepAb		Col3a1	Vehicle	FA+IgG	FA+LepAb
	0.853	2.407	1.794			1.275	19.546	8.839			1.176	7.356	5.044			1.203	16.707	6.219
	0.991	3.077	1.967			0.993	23.898	7.334			1.211	9.79	3.834			1.122	18.997	5.816
	0.955	3.015	3.137			1.084	21.417	17.824			1.071	10.144	7.048			1.13	20.141	14.184
	1.201	3.59	1.999			0.647	28.489	8.894			0.542	13.701	4.623			0.545	22.627	6.594
		2.748	2.17				22.784	14.676				10.134	6.491				20.747	10.319
Figure 3F
Il1b	Vehicle	FA+IgG	FA+LepAb		Il6	Vehicle	FA+IgG	FA+LepAb		Ccl2	Vehicle	FA+IgG	FA+LepAb		Ifng	Vehicle	FA+IgG	FA+LepAb
	0.734	3.502	1.269			0.945	4.095	4.042			0.681	10.699	7.323			1.195	0.846	0.813
	0.635	2.055	0.789			0.763	2.479	1.725			0.566	7.866	5.309			0.744	1.359	0.736
	0.938	3.779	1.259			1.125	4.422	2.541			0.839	10.801	8.751			1.061	1.213	1.266
	1.692	6.208	0.737			1.167	5.764	1.778			1.915	12.462	5.919			1	1.524	0.599
		2.161	0.937				4.065	2.017				11.168	6.511				1.43	0.795
Figure 3G
FA+IgG	FA+LepAb
0.480816	0.19
0.324866	0.205
0.421208	0.382
0.519	0.285
0.471	0.358
Figure 3H
FA+IgG	FA+LepAb
0.379	0.157
0.625	0.381
0.48	0.305
0.724	0.401
0.814	0.285

## Sheet: Figure 4
Figure 4B
	MU+IgG	MU+LepAb
	10.2	5.1
	13.4	7.1
	15.6	9.7
	8.7	7.3
	9.7	8.2
Figure 4C
TGFb	Control	MU+IgG	MU+LepAb		Ccn2	Control	MU+IgG	MU+LepAb		Col1a1	Control	MU+IgG	MU+LepAb		Col1a2	Control	MU+IgG	MU+LepAb
	0.867	4.062	5.493			1.022	11.689	4.552			1.089	6.328	9.363			0.907	4.352	6.799
	1.133	4.984	6.831			0.978	14.33	8.004			0.911	6.286	5.223			1.093	4.651	4.278
	0.857	5.775	3.46			1.167	16.145	9.53			0.941	11.793	4.067			0.773	6.64	4.055
	1.143	9.067	3.903			0.833	15.099	8.402			1.059	18.901	3.877			1.227	8.75	2.458
		8.907	3.404				8.081	9.454				6.058					5.153
			1.816				12.223	8.33				8.641					7.339
												9.731					7.877
Figure 4D
Tnfa	Control	MU+IgG	MU+LepAb		Ccl2	Control	MU+IgG	MU+LepAb		Il1b	Control	MU+IgG	MU+LepAb		Il6	Control	MU+IgG	MU+LepAb
	1.089	4.573	3.342			1.156	3.853	1.695			1.156	5.265	2.034			1.056	9.599	0.783
	0.911	4.19	3.214			0.844	6.567	2.088			0.873	6.712	4.702			1.443	1.086	2.895
	0.842	5.486	0.927			0.842	3.615	1.433			1.137	6.27	3.537			0.557	6.129	8.629
	1.158	4.399	4.473			1.158	3.673	4.115			0.87	2.96	1.427			1.009	16.009	4.627
		5.956	1.65				4.036	1.38			1.13	2.322	1.576				14.166	0.729
												3.295	2.58					2.334
Figure 4E												2.823	1.693					0.887
	MU+IgG	MU+LepAb
	89	92
	110	77
	88	63
	96	72
Figure 4F
MU+IgG	MU+LepAb
0.5429	0.1416
0.5711	0.2243
0.3886	0.2093
0.602	0.3026
0.2947	0.4185
0.4085	0.3519
Figure 4G
MU+IgG	MU+LepAb
0.66561	0.6545
0.715971	0.6183
0.604934	0.3161
0.711948	0.4776
0.548323	0.3395
0.583013	0.3816

## Sheet: Figure 5
Figure 5B
BLM+IgG	BLM+LepAb
49.2	15.2
37.1	20.7
60.2	27.3
40.7	19.4
Figure 5C
Tgfb1	Vehicle	BLM+IgG	BLM+LepAb		Ccn2	Vehicle	BLM+IgG	BLM+LepAb		Col1a1	Vehicle	BLM+IgG	BLM+LepAb		Col1a2	Vehicle	BLM+IgG	BLM+LepAb		Col3a1	Vehicle	BLM+IgG	BLM+LepAb
	0.988	2.823	1.898			1.066	3.144	2.192			1.055	6.643	4.452			1.053	2.651	2.921			1.208	2.485	2.73
	0.953	1.776	1.955			0.86	2.931	2.901			0.815	7.643	3.228			0.886	3.007	2.643			0.907	2.745	2.543
	1.059	1.604	1.079			1.073	4.146	3.209			1.13	8.488	4.882			1.061	3.225	2.369			0.885	2.788	1.563
	1.13	2.511	1.04			1.36	5.393	1.394			1.498	8.479	1.3			1.317	3.482	0.808			1.208	2.631	0.733
	1.114	3.957	1.379			0.807	4.458	4.484			0.996	9.055	7.023			0.988	4.595	4.115			0.907	6.079	2.362
	0.756	3.068	1.493			0.833	3.285	1.958			0.506	19.04	6.075			0.695	9.661	3.642			0.885	5.508	2.265
		4.54	2.081				9.161	5.504				15.283	5.134				8.284	3.32				6.722	2.891
		2.696	1.587				7.579	1.947				16.434	9.243				8.956	5.175				6.404	3.68
		1.654	1.613				7.826	1.78				8.099	7.559				5.09	4.218				3.439	3.937
		1.491	1.632				2.429	1.489				9.334	7.32				5.153	3.961				2.756	3.419
		2.152	1.63				3.77					9.544	6.18				4.922	3.354				3.368	3.564
		1.151					4.119					4.409					2.963					2.81
							1.458
Figure 5D
Ccl2	Vehicle	BLM+IgG	BLM+LepAb		Il6	Vehicle	BLM+IgG	BLM+LepAb		Il1b	Vehicle	BLM+IgG	BLM+LepAb
	1.58	20.604	7.423			1.492	15.703	13.908			1.205	2.572	1.644
	0.624	18.251	7.017			0.792	15.493	13.55			0.906	6.006	1.535
	0.895	38.604	13.343			0.716	25.591	12.85			0.889	1.972	1.98
	1.208	27.331	3.072			1.055	16.282	13.29			1.36	3.239	1.715
		31.946					30.995	12.715			0.807	1.985	1.985
		13.609					22.335	10.985				5.595
		8.347					17.572					4.329
Figure 5E
	MU+IgG	MU+LepAb
	0.417821	0.304116
	0.314778	0.302368
	0.396494	0.260493
	0.423672	0.318158
	0.296547	0.368043
	0.467051	0.265109
	0.607656	0.253198
Figure 5F	MU+IgG	MU+LepAb
	0.41377	0.204631
	0.610336	0.302929
	0.798397	0.169018
	0.487501	0.290847
	0.29673	0.361165
	0.360548	0.401103
	0.425716	0.26515

## Sheet: Figure 6
Figure 6B
	Veh.+IgG	Veh.+LepAb	AngII+IgG	AngII+LepAb
	2.32	2.18	15.35	6.03
	1.03	3.26	9.27	9.25
	3.64	2.01	7.83	5.29
			10.305	4.32
			5.32	3.25
			7.24	3.2
				4.2
Figure 6C
col1a`	Veh.+IgG	Veh.+LepAb	AngII+IgG	AngII+LepAb		Col3a1	Veh.+IgG	Veh.+LepAb	AngII+IgG	AngII+LepAb		Ccn2	Veh.+IgG	Veh.+LepAb	AngII+IgG	AngII+LepAb		Acta1	Veh.+IgG	Veh.+LepAb	AngII+IgG	AngII+LepAb
	1.156	1.375	0.993	1.901			0.978	1.652	3.296	1.663			1.09	1.486	1.957	1.715			0.921	0.731	3.349	1.785
	1.023	0.483	3.023	1.276			1.111	0.598	1.543	1.06			1.19	0.771	2.384	1.822			0.836	0.779	0.952	0.53
	0.821	1.235	1.592	0.809			0.911	1.648	1.32	1.089			0.721	1.226	3.301	1.154			1.243	1.655	1.553	0.588
			0.977	0.742					1.83	0.533					2.062	1.488					1.68	0.745
			2.098	2.895					2.988	1.72					1.593	0.87					2.629	0.671
			0.717	0.706						0.532					1.623	1.204					2.281	1.744
			2.257	1.843						0.908					1.511							0.453
Figure 6E
	Veh.+IgG	Veh.+LepAb	AngII+IgG	AngII+LepAb
	0.24	0.27	0.39	0.41
	0.27	0.29	0.46	0.38
	0.396	0.3	0.55	0.4
	0.32	0.25	0.53	0.42
	0.25	0.28	0.53	0.45
		0.24	0.42	0.42
		0.21	0.44	0.47
			0.44	0.34
			0.46	0.39
			0.56	0.41
Figure 6F
col1a1	Veh.+IgG	Veh.+Lep	AngII+IgG	AngII+LepAb		col1a2	Veh.+IgG	Veh.+Lep	AngII+IgG	AngII+LepAb		col3a1	Veh.+IgG	Veh.+Lep	AngII+IgG	AngII+LepAb		Ccn2	Veh.+IgG	Veh.+Lep	AngII+IgG	AngII+LepAb
	0.996	1.992	5.642	0.844			0.91	1.777	3.539	0.935			0.993	1.742	2.976	0.554			1.066	2.713	3.59	0.883
	1.031	1.406	4.687	0.845			0.917	1.41	3.03	1.11			0.927	1.315	2.229	0.587			1.043	1.388	6.367	1.346
	0.974	1.271	14.176	0.868			1.173	1.615	8.463	1.012			1.08	1.195	6.839	0.677			0.89	1.55	2.102	1.041
			10.627	4.812					7.443	3.483					10.802	3.064					6.427	3.907
			4.852	4.689					3.357	3.421					3.599	2.993					5.314	4.125
			11.037	1.226					4.124	1.144					5.265	0.906					7.532	0.972
			5.384	0.912					3.769	1.033					4.225	0.882					3.532	0.239
																						1.896

## Sheet: Figure S1
Figure S1D
	IgG				hLep3
0	1.76399	1.42338	0.453119	0.359511	1.04257	1.07053	0.521988	0.820797
8.1	0.831526	0.861982	0.548591		0.400535	0.428878	0.232588	0.244398

## Sheet: Figure S2
Figure S2A
	FA+IgG								FA+LepAb
1	24.6	25.9	23.7	23.8					26.5	26.4	26.4	28	27.3	25.5
5	26.1	29.6	28.2	27.5					30.1	29.8	28.5	29.8
10	24.5	27.2	24.7						30.4	25.4	30.1	22.7	25.6	27.3
20	26.9	27.3	30.3						32.5	29.9	29.9	29.3	26.8	28.2
Figure S2B
	FA+IgG							FA+LepAb
0	160	160	160	150				160	170	150	160
1	100	120	110	110				130	130	130	140	130	130
5	120	160	110	140				170	110	140	130	150
10	130	130	130					150	170	130	110	150	160
20	110	120	130					210	170	130	110	120	130
Figure S2D
Control	10	1	5	10	20
0.528169	2.25352	0.422535	0.422535	1.00845	0.985915
0.176056	0.985915	0.985915	1.37183	0.408451	0.690141
0.528169	1.26761	1.26761	0.140845	0.326761	0.830986
	1.83099			0.586761
	0.985915
	2.25352
Figure S2E		FA	FA	FA	FA	FA
	Vehicle	IgG-10	Lep-1	Lep-5	Lep-10	Lep-20
Col1a1	1.275	7.888	18.285	4.015	2.052	1.796
	0.993	5.426	13.311	11.221	2.408	1.13
	1.084	6.949	5.496	13.533	3.9	1.939
	0.647	7.43358	7.643	5.663	2.991	4.924
		7.07405	7.075	3.582		9.399
col1a2		FA	FA	FA	FA	FA
	Vehicle	IgG-10	Lep-1	Lep-5	Lep-10	Lep-20
	1.176	3.342	4.8	1.101	0.814	0.814
	1.211	2.275	2.952	3.341	1.059	0.49
	1.071	2.084	1.758	4.768	2.303	0.355
	0.542	3.07405	2.804	1.664	0.952	0.79
			2.573	0.75		1.645
			5.323			1.661
col3a1		FA	FA	FA	FA	FA
	Vehicle	IgG-10	Lep-1	Lep-5	Lep-10	Lep-20
	0.93	8.405	10.679	4.097	2.124	3.108
	1.006	5.742	10.887	11.891	1.663	3.285
	1.064	7.888	6.251	6.177	7.829	7.572
		9.245	10.436	1.554	3.849	7.873
			8.038		4.855
Tgfb1		FA	FA	FA	FA	FA
	Vehicle	IgG-10	Lep-1	Lep-5	Lep-10	Lep-20
	0.979	4.646	4.475	3.034	1.566	4.13
	0.861	4.441	2.308	4.027	2.342	1.731
	0.656	4.728	3.873	5.472	4.503	3.402
	1.504	4.826	3.816	2.927	2.475	5.13
						4.266

## Sheet: Figure S3
Fig. S3A	ALT
	MU+IgG	MU+LepAb
	27	55
	22	26
	33	22
	50	35
Fig. S3B
	Time (weeks)	Mup+IgG							Mup+aLep
	0	41.3	37.8	34.2	34.2	44	28.8	29.1	45.12	43.8	39.57	30.2	29.9	27.3	31.5
	1	41.34	37.5	34.2	34.66	44.08	28.92	29.24	44.9	42.34	38.24	30.04	29.82	27.55	32.28
	2	41.9	36.1	35.2	34.9	42.7	29.3	29.1	45.6	43.8	39.8	31	29.5	28.3	31.8

## Sheet: Figure S4
Fig. S4B
	Veh.+IgG	Veh.+LepAb	AngII+IgG	AngII+LepAb
	92.6842	105.233	158.247	178.967
	103.542	98.9667	136.232	131.5
	96.4167	92.7	157.199	152.981
	96.27	100.67	124.4	119.196
	94.23	98.75	147.165
Fig. S4C
	Veh.+IgG	Veh.+LepAb	AngII+IgG	AngII+LepAb
	91.6364	89.5	121.754	113.343
	94.64	75.9091	90.4659	105.358
	83.9444	76.2963	128.756	120.903
	80.26	70.69	86.35	92.7921
	75.26	75	108.403
Fig. S4D	Veh.+IgG	Veh.+LepAb	AngII+IgG	AngII+LepAb
	4.44614	4.92122	5.06319	5.47253
	4.76968	4.59563	6.56786	5.47317
	4.65125	4.73166	5.40312	5.77874
			5.37373	5.52578
			5.67564	4.87582
			5.52712	5.25199
			5.17233	5.75714
Fig. S4E	col1a1					col1a2					col3a1					Ccn2
	Veh.+IgG	Veh.+LepAb	AngII+IgG	AngII+LepAb		Veh.+IgG	Veh.+LepAb	AngII+IgG	AngII+LepAb		Veh.+IgG	Veh.+LepAb	AngII+IgG	AngII+LepAb		Veh.+IgG	Veh.+LepAb	AngII+IgG	AngII+LepAb
	1.52	1.242	3.963	2.99		1.304	0.939	2.806	1.54		1.471	0.852	4.214	3.446		1.282	1.477	2.698	1.324
	0.73	0.761	3.545	2.335		0.852	0.612	2.17	1.541		0.749	0.68	4.15	2.188		0.824	0.647	1.506	1.047
	0.75	0.904	4.176	2.392		0.845	0.794	2.88	1.488		0.78	0.627	4.736	1.694		0.894	0.705	2.531	0.684
			4.363	4.186				2.76	1.695				5.672	5.714				2.366	1.64
			3.54	5.696				2.066	2.362				4.259	6.61				1.895	2.982
			4.061	5.696				2.128	3.198				3.228	6.904				1.347	2.579
								2.562					5.147
								1.788					3.717
